# Supplementary material for: Chicoric Acid Ameliorated Beta-Amyloid Pathology and Enhanced Expression of Synaptic-Function-Related Markers via L1CAM in Alzheimer’s Disease Models
Source: Int J Mol Sci. 2024 Mar 17;25(6):3408. doi: 10.3390/ijms25063408 (PMC10970381; doi:10.3390/ijms25063408)
Supplement: Supplementary file 1 [file ijms-25-03408-s001.zip]

Archive with 3 entries (3 files):
- FIG S1.jpg
- FIG S2.jpg
- FIG S3.jpg
